# Supplementary material for: High tumor mutational burden and PIK3CA mutations correlate with poor Merkel cell carcinoma–specific survival
Source: JCI Insight. 2026 Apr 22;11(8):e197108. doi: 10.1172/jci.insight.197108 (PMC13135387; doi:10.1172/jci.insight.197108)
Supplement: Supplemental tables 1-7 [file jciinsight-11-197108-s035.xlsx]

## Sheet: Supplementary Table 1
Gene	HR (95% CI)	p-value	Adjusted p-value
PIK3CA	3.07 (1.74 – 5.41)	< 0.001	0.003
SETBP1	3.18 (1.74 – 5.82)	< 0.001	0.002
KDR	2.78 (1.59 – 4.86)	< 0.001	0.028
RET	2.1 (1.25 – 3.53)	0.005	0.033
NF1	2.07 (1.13 – 2.79)	0.018	0.09
ASXL1	2.14 (1.11 – 4.13)	0.023	0.1
RB1	1.68 (1.02 – 2.79)	0.042	0.15
ARID1B	1.88 (1.01 – 3.50)	0.046	0.14
KMT2D	1.73 (1.00 – 3.00)	0.052	0.14
CREBBP	1.84 (0.95 – 3.54)	0.070	0.17
ARID1a	1.75 (0.94 – 3.23)	0.076	0.17
NOTCH2	1.64 (0.88 – 3.05)	0.12	0.25
TP53	1.46 (0.88 – 2.43)	0.14	0.27
KMT2A	1.50 (0.84 – 2.67)	0.17	0.30
PIK3CB	1.38 (0.68 – 2.82)	0.38	0.63
ROS1	1.30 (0.67 – 2.52)	0.43	0.68
MTOR	0.76 (0.38 – 1.55)	0.46	0.67
ERBB4	1.29 (0.63 – 2.62)	0.49	0.68
APC	1.24 (0.68 – 2.26)	0.49	0.64
BRCA2	1.23 (0.68 – 2.21)	0.49	0.61
SMARCA4	0.85 (0.42 – 1.72)	0.65	0.77
FAT1	0.87 (0.41 – 1.83)	0.71	0.81
CUX1	1.11 (0.56 – 2.20)	0.76	0.83
NOTCH1	1.09 (0.63 – 1.87)	0.77	0.8
GLI2	0.97 (0.41 – 2.25)	0.94	0.94

## Sheet: Supplementary Table 2
Variable	HR (95% CI)	p
PIK3CA	2.07 (1.10 – 3.88)	0.024
Age	1.03 (1.00 – 1.05)	0.043
TMB	1.00 (0.99 – 1.02)	0.64
Stage III	2.05 (0.87 – 4.82)	0.10
Stage IV	7.50 (3.04 – 18.50)	< 0.001
Immunotherapy After	1.91 (1.02 – 3.55)	0.042

## Sheet: Supplementary Table 3
Variable	HR (95% CI)	p
SETBP1	1.28 (0.63 – 2.60)	0.50
Age	1.02 (0.99 – 1.05)	0.19
TMB	1.01 (1.00 – 1.02)	0.27
Stage III	1.81 (0.77 – 4.24)	0.17
Stage IV	6.37 (2.57 – 15.76)	< 0.001
Immunotherapy After	2.12 (1.15 – 3.92)	0.017

## Sheet: Supplementary Table 4
Variable	HR (95% CI)	p
KDR	1.37 (0.69 – 2.71)	0.37
Age	1.02 (0.99 – 1.05)	0.17
TMB	1.01 (0.99 - 1.02)	0.39
Stage III	1.91 (0.81 – 4.49)	0.14
Stage IV	6.37 (2.60 – 15.65)	< 0.001
Immunotherapy After	2.13 (1.16 – 3.93)	0.015

## Sheet: Supplementary Table 5
Variable	HR (95% CI)	p
RET	1.61 (0.94 – 2.74)	0.08
Age	1.02 (1.00 – 1.05)	0.07
TMB	1.01 (0.99 – 1.02)	0.38
Stage III	1.86 (0.79 – 4.37)	0.15
Stage IV	6.85 (2.81 – 16.71)	< 0.001
Immunotherapy After	2.11 (1.16 – 3.83)	0.014

## Sheet: Supplementary Table 6
Variable		PIK3CA mutated	PIK3CA wild type	p
n		22 (27.5%)	58 (72.5%)
Age	Mean (SD)	72.6 (16.3)	74.3 (9.6)	0.64
Male Sex	n (%)	12 (54.5%)	42 (72.4%)	0.21
Stage	I/II	6 (27.3%)	14 (24.1%)	0.62
	III	10 (45.5%)	33 (56.9%)
	IV	6 (27.3%)	11 (19.0%)
TMB	Median (IQR)	36.1 (18.0 – 44.8)	25.3 (13.5 – 31.0)	0.04
Immunotherapy After	n (%)	14 (63.6%)	22 (37.9%)	0.07

## Sheet: Supplementary Table 7
Sensitivity Analysis	HR (95% CI)	p
Multivariable Cox Regression	2.07 (1.10 – 3.88)	0.024
High TMB Population	2.52 (1.20 – 5.27)	0.014
Excluding Immunotherapy variable	2.43 (1.31 – 4.54)	0.005
Excluding Stage IV patients	3.03 (1.22 – 7.51)	0.017
Competing Risks	2.12 (1.06 – 4.26)	0.035
